# Supplementary material for: Different Geographic Strains of Dinoflagellate Karlodinium veneficum Host Highly Diverse Fungal Community and Potentially Serve as Possible Niche for Colonization of Fungal Endophytes
Source: Int J Mol Sci. 2023 Jan 14;24(2):1672. doi: 10.3390/ijms24021672 (PMC9865425; doi:10.3390/ijms24021672)
Supplement: Supplementary file 1 [file ijms-24-01672-s001.zip]

Archive with 5 entries (5 files):
- Supplementary Figures.pdf
- Supplementary Table S5.pdf
- Supplementary Table S6.pdf
- Supplementary Table S7.pdf
- Supplementary Tables S1-S4.xlsx
