# Supplementary material for: Different Geographic Strains of Dinoflagellate Karlodinium veneficum Host Highly Diverse Fungal Community and Potentially Serve as Possible Niche for Colonization of Fungal Endophytes
Source: Int J Mol Sci. 2023 Jan 14;24(2):1672. doi: 10.3390/ijms24021672 (PMC9865425; doi:10.3390/ijms24021672)
Supplement: Supplementary file 1 [file ijms-24-01672-s001.zip › Supplementary Tables S1-S4.xlsx]

## Sheet: Table S1
Table S1. Statistics of obtained sequence data of fungal ITS gene amplicon pyrosequencing
Saple ID	Raw Tags	Raw Bases (M)	Valid Tags	Valid Bases(M)	Valid%	Q20%	Q30%	GC%
KV1	82072	41.04	76776	19.83	93.55	99.44	97.98	55.71
KV4	85249	42.62	76912	19.83	90.22	99.61	98.51	54.6
KV6	85511	42.76	84667	20.97	99.01	99.9	99.56	53.78
KV7	81755	40.88	81078	21.06	99.17	99.84	99.36	52.94
KV8	81009	40.5	80233	20.12	99.04	99.92	99.63	53.09
KV9	80720	40.36	79743	19.87	98.79	99.91	99.6	53.7
KV10	85117	42.56	77361	19.36	90.89	99.7	98.8	54.04
KV11	83466	41.73	81575	21.63	97.73	99.79	99.13	53.95
KV12	82911	41.46	80049	20.98	96.55	99.84	99.34	54.66
KV13	80234	40.12	71718	19.1	89.39	99.62	98.47	55.48
KV15	81918	40.96	75656	20.19	92.36	99.72	98.92	58.5
KV16	80891	40.45	79826	20.04	98.68	99.89	99.52	51.34
KV17	82126	41.06	74388	20.56	90.58	99.75	98.96	53.66

## Sheet: Table S2
Table S2. Alpha diversity estimates of fungal communities in 13 samples.
Sample ID	Observed ASVs	Shannon diversity	Simpson evenness	Chao 1 richness	Goods coverage
KV1	43	3.41	0.88	44.5	1
KV4	28	3.46	0.89	28	1
KV6	23	1.31	0.42	23	1
KV7	25	0.93	0.27	27.5	1
KV8	30	0.76	0.18	33	1
KV9	45	1.83	0.63	45	1
KV10	59	3.73	0.87	61.5	1
KV11	28	2.58	0.76	28	1
KV12	63	4.14	0.91	63.25	1
KV13	27	2.8	0.83	27	1
KV15	38	3.06	0.86	39	1
KV16	43	3.21	0.86	43	1
KV17	120	5.92	0.97	120	1

## Sheet: Table S3
Table S3. Annotation statistics of different classification levels for 13 samples.
Sample ID	Phylum	Class	Order	Family	Genus	Species
KV1	3	10	16	22	26	28
KV4	3	8	11	13	14	14
KV6	2	5	5	5	5	6
KV7	2	6	6	6	6	7
KV8	2	6	9	10	10	10
KV9	2	8	15	17	21	25
KV10	2	9	15	15	19	22
KV11	2	7	9	9	9	10
KV12	2	8	13	23	25	29
KV13	3	9	12	14	15	15
KV15	3	8	15	19	21	21
KV16	2	9	17	20	23	26
KV17	4	15	29	46	64	74

## Sheet: Table S4
Table S4. Annotations of 349 ASVs obtained in this study.
ASV ID	Annotations
acc761e160b11b1058ec8814878af92b	d__Fungi;p__Ascomycota;c__Sordariomycetes;o__Sordariales;f__Cephalothecaceae;g__Phialemoniopsis
ce33783570a2dfbb4d3cac081f420be7	d__Fungi;p__Ascomycota;c__Saccharomycetes;o__Saccharomycetales;f__Saccharomycetales_Incertae_sedis;g__Candida
7ebb26496715559c4136724aa2336d55	d__Fungi;p__Ascomycota;c__Dothideomycetes;o__Dothideomycetes_Incertae_sedis;f__Pseudeurotiaceae;g__Pseudeurotium
9f20ac001fd5fba8c4fae76bc2363f70	d__Fungi;p__Ascomycota;c__Dothideomycetes;o__Dothideomycetes_Incertae_sedis;f__Pseudeurotiaceae;g__Pseudeurotium
62a137344178fa10d4ed83c49c1ec2cc	d__Fungi;p__Ascomycota;c__Sordariomycetes;o__Sordariomycetidae_Incertae_sedis;f__Apiosporaceae;g__Arthrinium
fbe2c8a3efe600bf2ffaac745037d8df	d__Fungi;p__Ascomycota;c__Saccharomycetes;o__Saccharomycetales;f__Saccharomycetales_Incertae_sedis;g__Candida
49e91d5f9f4ecc46c495326a4310a535	d__Fungi;p__Basidiomycota;c__Tremellomycetes;o__Tremellales;f__Tremellaceae;g__Cryptococcus
d532c294d0a4759ba178593e9a9576df	d__Fungi;p__Ascomycota;c__Dothideomycetes;o__Capnodiales;f__Mycosphaerellaceae;g__Cladosporium
78304a4e2263075388d509acdf3dc3ee	d__Fungi;p__Ascomycota;c__Sordariomycetes;o__Hypocreales;f__Nectriaceae;g__Fusarium
d2c0ae59b63104278774f648944eccc9	d__Fungi;p__Ascomycota;c__Sordariomycetes;o__Hypocreales;f__Hypocreales_Incertae_sedis;g__Acremonium
046c3ebab52aafb5eecfe3aeca7e6fa4	d__Fungi;p__Ascomycota;c__Dothideomycetes;o__Capnodiales;f__Mycosphaerellaceae;g__Cladosporium
6ebfbc3ff1e076f99f359df79c24f047	d__Fungi;p__Ascomycota;c__Leotiomycetes;o__Helotiales;f__Helotiales_Incertae_sedis;g__Tetracladium
c71786dd6ba5d77e86d43526e761f6fa	d__Fungi;p__Ascomycota;c__Leotiomycetes;o__Helotiales;f__Vibrisseaceae;g__Phialocephala
58c034c6661f2210bdb1aebba709b036	d__Fungi;p__Ascomycota;c__Eurotiomycetes;o__Eurotiales;f__Eurotiales_Incertae_sedis;g__Thermomyces
eb87783ac3834465494310ce19f782f0	d__Fungi;p__Ascomycota;c__Ascomycota_unclassified;o__Ascomycota_unclassified;f__Ascomycota_unclassified;g__Ascomycota_unclassified
8775046f5a1c2c4b2ba6742223c72b18	d__Fungi;p__Ascomycota;c__Dothideomycetes;o__Capnodiales;f__Teratosphaeriaceae;g__Teratosphaeria
3b273c86921f4e535c95c90af8ac5d5c	d__Fungi;p__Ascomycota;c__Leotiomycetes;o__Helotiales;f__Helotiales_Incertae_sedis;g__Tetracladium
1d71d38c7feec14215090613e3c70aa1	d__Fungi;p__Ascomycota;c__Sordariomycetes;o__Hypocreales;f__Nectriaceae;g__Nectria
edbf7406356592ea9ed68a70a6083518	d__Fungi;p__Ascomycota;c__Ascomycota_unclassified;o__Ascomycota_unclassified;f__Ascomycota_unclassified;g__Ascomycota_unclassified
7147a76b36d172b234c99fcc11a1caa0	d__Fungi;p__Basidiomycota;c__Tremellomycetes;o__Cystofilobasidiales;f__Cystofilobasidiaceae;g__Udeniomyces
3252e98ec0b5181a927a65abb74139fd	d__Fungi;p__Ascomycota;c__Sordariomycetes;o__Hypocreales;f__Hypocreales_Incertae_sedis;g__Stachybotrys
31cb88288c827fdcf9df3039b18506b6	d__Fungi;p__Basidiomycota;c__Ustilaginomycotina_Incertae_sedis;o__Malasseziales;f__Malasseziales_Incertae_sedis;g__Malassezia
254842a883f3c0e2362d868c38d41230	d__Fungi;p__Ascomycota;c__Dothideomycetes;o__Pleosporales;f__Pleosporaceae;g__Exserohilum
62fe916a1e5ded34239426d0b4026459	d__Fungi;p__Ascomycota;c__Dothideomycetes;o__Dothideomycetes_Incertae_sedis;f__Pseudeurotiaceae;g__Pseudeurotium
1191ad28407d9891d9915127c580aba9	d__Fungi;p__Fungi_unclassified;c__Fungi_unclassified;o__Fungi_unclassified;f__Fungi_unclassified;g__Fungi_unclassified
0e222b1085868f9144486f7c409881c5	d__Fungi;p__Ascomycota;c__Pezizomycetes;o__Pezizales;f__Ascobolaceae;g__Ascobolaceae_unclassified
354cc5238454510179f239ff8a0eedbb	d__Fungi;p__Basidiomycota;c__Ustilaginomycotina_Incertae_sedis;o__Malasseziales;f__Malasseziales_Incertae_sedis;g__Malassezia
2b5473223987ef9c6091101da0a2a0aa	d__Fungi;p__Ascomycota;c__Dothideomycetes;o__Dothideomycetes_Incertae_sedis;f__Pseudeurotiaceae;g__Pseudeurotium
8d8827f96f6ad897e6312bb2e5e271a2	d__Fungi;p__Ascomycota;c__Dothideomycetes;o__Pleosporales;f__Pleomassariaceae;g__Helminthosporium
c70fa546149be52de96b8776df4e297e	d__Fungi;p__Ascomycota;c__Leotiomycetes;o__Helotiales;f__Dermateaceae;g__Oculimacula
7df1026558995c593a9268dee9c4832e	d__Fungi;p__Ascomycota;c__Eurotiomycetes;o__Eurotiales;f__Trichocomaceae;g__Eurotium
a67ecf131b51a3a3aa92cb634bed7ab0	d__Fungi;p__Basidiomycota;c__Tremellomycetes;o__Cystofilobasidiales;f__Cystofilobasidiaceae;g__Mrakia
3b34694afed866d90eb2c6e441037068	d__Fungi;p__Ascomycota;c__Dothideomycetes;o__Dothideales;f__Dothioraceae;g__Kabatiella
aacfa736a85efd563e817309653a334e	d__Fungi;p__Ascomycota;c__Sordariomycetes;o__Hypocreales;f__Hypocreales_Incertae_sedis;g__Sarocladium
d5488add1297a47f975853b9ac0ffe5a	d__Fungi;p__Ascomycota;c__Dothideomycetes;o__Pleosporales;f__Didymellaceae;g__Atradidymella
2fbd29ffef6547fd67a41922d112eace	d__Fungi;p__Basidiomycota;c__Tremellomycetes;o__Tremellales;f__Tremellaceae;g__Cryptococcus
fdffa2853e3b2c013c4fba4e8d7cf7ef	d__Fungi;p__Ascomycota;c__Saccharomycetes;o__Saccharomycetales;f__Saccharomycetaceae;g__Saccharomyces
15cc1be0ea0e1798b3db496a2d169e33	d__Fungi;p__Ascomycota;c__Sordariomycetes;o__Hypocreales;f__Hypocreales_Incertae_sedis;g__Acremonium
0d66c570d212d1ddc9b0a678508880bb	d__Fungi;p__Ascomycota;c__Ascomycota_unclassified;o__Ascomycota_unclassified;f__Ascomycota_unclassified;g__Ascomycota_unclassified
8a3925347bed3f0c210a11f93534e6a9	d__Fungi;p__Basidiomycota;c__Ustilaginomycotina_Incertae_sedis;o__Malasseziales;f__Malasseziales_Incertae_sedis;g__Malassezia
66eed646468f729e350026480b879089	d__Fungi;p__Ascomycota;c__Leotiomycetes;o__Helotiales;f__Helotiales_Incertae_sedis;g__Tetracladium
0463d2d3cd5e12357c4e0cb95c218b1e	d__Fungi;p__Ascomycota;c__Dothideomycetes;o__Capnodiales;f__Mycosphaerellaceae;g__Cladosporium
c1fd8cbb7e4fb8fc65c3b4933d7eca33	d__Fungi;p__Basidiomycota;c__Ustilaginomycotina_Incertae_sedis;o__Malasseziales;f__Malasseziales_Incertae_sedis;g__Malassezia
b4589fd83fa4d43f02ec2c21e60cbc27	d__Fungi;p__Ascomycota;c__Dothideomycetes;o__Pleosporales;f__Didymellaceae;g__Didymella
b9c3e5c495af00ca65aae32ca07ae442	d__Fungi;p__Ascomycota;c__Ascomycota_unclassified;o__Ascomycota_unclassified;f__Ascomycota_unclassified;g__Ascomycota_unclassified
0ee6c27342b5c64cbfe73e8de52c761b	d__Fungi;p__Ascomycota;c__Ascomycota_unclassified;o__Ascomycota_unclassified;f__Ascomycota_unclassified;g__Ascomycota_unclassified
88ef678a531d5374f743e71ee1659051	d__Fungi;p__Ascomycota;c__Dothideomycetes;o__Pleosporales;f__Leptosphaeriaceae;g__Paraphoma
11fdc07e783d239d636219e209cab3b1	d__Fungi;p__Ascomycota;c__Sordariomycetes;o__Sordariales;f__Cephalothecaceae;g__Phialemoniopsis
e8a99033b1e4b6faa6e71e0ceeadc726	d__Fungi;p__Ascomycota;c__Eurotiomycetes;o__Eurotiales;f__Trichocomaceae;g__Aspergillus
abb338b5450a8a30115209c277a34c64	d__Fungi;p__Ascomycota;c__Dothideomycetes;o__Pleosporales;f__Didymellaceae;g__Didymellaceae_unclassified
c91e53ff2a9e0aa423b7c26f7ec3b841	d__Fungi;p__Ascomycota;c__Dothideomycetes;o__Capnodiales;f__Mycosphaerellaceae;g__Cladosporium
0b29019f53e40761a43e8971cdce9ec9	d__Fungi;p__Ascomycota;c__Eurotiomycetes;o__Eurotiales;f__Trichocomaceae;g__Trichocomaceae_unclassified
447af958eec49f7f6961d4b8b839e7ea	d__Fungi;p__Ascomycota;c__Dothideomycetes;o__Pleosporales;f__Didymellaceae;g__Atradidymella
b3c955ca0b7140f9540598847a9cd819	d__Fungi;p__Ascomycota;c__Sordariomycetes;o__Hypocreales;f__Nectriaceae;g__Fusarium
4f159167602feee0c4653260291a005f	d__Fungi;p__Ascomycota;c__Ascomycota_unclassified;o__Ascomycota_unclassified;f__Ascomycota_unclassified;g__Ascomycota_unclassified
7904413a2cf66d7201be8d8a9d002029	d__Fungi;p__Ascomycota;c__Saccharomycetes;o__Saccharomycetales;f__Saccharomycetales_Incertae_sedis;g__Candida
7036c50bc6ca356b3323f55aee96c0a5	d__Fungi;p__Ascomycota;c__Dothideomycetes;o__Capnodiales;f__Mycosphaerellaceae;g__Cladosporium
3410e464699c0a3273c88a6481b0a922	d__Fungi;p__Basidiomycota;c__Microbotryomycetes;o__Sporidiobolales;f__Sporidiobolales_Incertae_sedis;g__Rhodotorula
1b5403129751c4039f93c09746df84c7	d__Fungi;p__Ascomycota;c__Dothideomycetes;o__Capnodiales;f__Mycosphaerellaceae;g__Cladosporium
af09acd53e5743804777ff3c69997682	d__Fungi;p__Ascomycota;c__Saccharomycetes;o__Saccharomycetales;f__Saccharomycetales_Incertae_sedis;g__Candida
c7549a05d9e77f106dbff6f35bee920a	d__Fungi;p__Ascomycota;c__Dothideomycetes;o__Dothideomycetes_unclassified;f__Dothideomycetes_unclassified;g__Dothideomycetes_unclassified
d5080c1e2befbf3dbeaa89486c688e49	d__Fungi;p__Ascomycota;c__Dothideomycetes;o__Dothideomycetes_Incertae_sedis;f__Pseudeurotiaceae;g__Pseudeurotium
7d6bee29e450fd75f869557bb55e1362	d__Fungi;p__Fungi_unclassified;c__Fungi_unclassified;o__Fungi_unclassified;f__Fungi_unclassified;g__Fungi_unclassified
182f2d9a79519a171ab4d3fde16df51a	d__Fungi;p__Basidiomycota;c__Tremellomycetes;o__Tremellales;f__Tremellaceae;g__Cryptococcus
e64bf31415e327f1e33d51b15f56f96d	d__Fungi;p__Ascomycota;c__Sordariomycetes;o__Sordariales;f__Cephalothecaceae;g__Phialemoniopsis
c6ace7638834408dce55aaa3ae12f88c	d__Fungi;p__Ascomycota;c__Sordariomycetes;o__Sordariomycetidae_Incertae_sedis;f__Plectosphaerellaceae;g__Lectera
6cefcc9ea3481f638722bd15b031368b	d__Fungi;p__Ascomycota;c__Sordariomycetes;o__Hypocreales;f__Hypocreales_Incertae_sedis;g__Sarocladium
c38c1130da32783d11e540bea33b110b	d__Fungi;p__Ascomycota;c__Dothideomycetes;o__Pleosporales;f__Didymellaceae;g__Didymella
9ee47fe0333db2d8014d485ff9ee1550	d__Fungi;p__Ascomycota;c__Sordariomycetes;o__Trichosphaeriales;f__Trichosphaeriales_Incertae_sedis;g__Nigrospora
d1ac79cbb01aa95526b008a012a72a52	d__Fungi;p__Ascomycota;c__Sordariomycetes;o__Hypocreales;f__Nectriaceae;g__Fusarium
36e6ce80f32bff5c895faaef2159193b	d__Fungi;p__Ascomycota;c__Eurotiomycetes;o__Chaetothyriales;f__Herpotrichiellaceae;g__Cladophialophora
07b653ff246c546a22f202301e5d8a58	d__Fungi;p__Ascomycota;c__Dothideomycetes;o__Dothideomycetes_Incertae_sedis;f__Pseudeurotiaceae;g__Pseudeurotium
22d0376ab65e725cb92db4ccce6031f8	d__Fungi;p__Ascomycota;c__Dothideomycetes;o__Pleosporales;f__Sporormiaceae;g__Preussia
5b839da563b2e0e016944f4e0522cf29	d__Fungi;p__Ascomycota;c__Sordariomycetes;o__Sordariomycetidae_Incertae_sedis;f__Plectosphaerellaceae;g__Verticillium
1a3ffad1228756c05aa786ebac9fe487	d__Fungi;p__Ascomycota;c__Dothideomycetes;o__Pleosporales;f__Pleosporaceae;g__Alternaria
88884e1288b40ba5f9a450b30dd7db74	d__Fungi;p__Ascomycota;c__Dothideomycetes;o__Pleosporales;f__Montagnulaceae;g__Paraconiothyrium
85e91773f060b22879cf2fd7be021e67	d__Fungi;p__Ascomycota;c__Leotiomycetes;o__Erysiphales;f__Erysiphaceae;g__Erysiphe
334f68eec17aa59c68b71c9741bdbe4e	d__Fungi;p__Ascomycota;c__Sordariomycetes;o__Sordariales;f__Cephalothecaceae;g__Phialemoniopsis
db7e9010c8ec0ade98a03d531966eb09	d__Fungi;p__Basidiomycota;c__Microbotryomycetes;o__Leucosporidiales;f__Leucosporidiaceae;g__Leucosporidium
628d255233d6eb82334d93927a858168	d__Fungi;p__Ascomycota;c__Sordariomycetes;o__Sordariales;f__Cephalothecaceae;g__Phialemoniopsis
dd77adce7e3d23a590e0c6df9e1deba2	d__Fungi;p__Ascomycota;c__Sordariomycetes;o__Sordariales;f__Cephalothecaceae;g__Phialemoniopsis
503a7052d050b24d7ade6baafba4d99c	d__Fungi;p__Ascomycota;c__Saccharomycetes;o__Saccharomycetales;f__Saccharomycetales_Incertae_sedis;g__Candida
c82d2f19a91424d74afda394579cd8a1	d__Fungi;p__Ascomycota;c__Dothideomycetes;o__Dothideomycetes_Incertae_sedis;f__Pseudeurotiaceae;g__Teberdinia
dba90ab5a768dce646de1d4c295d922a	d__Fungi;p__Ascomycota;c__Dothideomycetes;o__Capnodiales;f__Mycosphaerellaceae;g__Cladosporium
a99da6474a3b32087632c1cd1342d81a	d__Fungi;p__Ascomycota;c__Sordariomycetes;o__Sordariales;f__Cephalothecaceae;g__Phialemoniopsis
fea53b231cb10ec4bc7b8ed3a6cd4d1a	d__Fungi;p__Ascomycota;c__Ascomycota_unclassified;o__Ascomycota_unclassified;f__Ascomycota_unclassified;g__Ascomycota_unclassified
8c5a111fe8f7f1808401c56a2ca4f639	d__Fungi;p__Ascomycota;c__Sordariomycetes;o__Sordariomycetidae_Incertae_sedis;f__Apiosporaceae;g__Arthrinium
79b2178aff5b17af82d91f5074766714	d__Fungi;p__Ascomycota;c__Saccharomycetes;o__Saccharomycetales;f__Saccharomycetaceae;g__Nakaseomyces
af16115b65916529bdb512f530ff3076	d__Fungi;p__Ascomycota;c__Sordariomycetes;o__Sordariales;f__Cephalothecaceae;g__Phialemoniopsis
db302fc4a7a0a5d2b1d94cd81d0644e9	d__Fungi;p__Fungi_unclassified;c__Fungi_unclassified;o__Fungi_unclassified;f__Fungi_unclassified;g__Fungi_unclassified
a3f071db725c5680b96dcf80d2acb63a	d__Fungi;p__Ascomycota;c__Dothideomycetes;o__Capnodiales;f__Mycosphaerellaceae;g__Cladosporium
ae8d91ad722b8ddf4c9cc6ff6e438018	d__Fungi;p__Fungi_unclassified;c__Fungi_unclassified;o__Fungi_unclassified;f__Fungi_unclassified;g__Fungi_unclassified
25b234563cebed1e1fa59b7b54256b22	d__Fungi;p__Ascomycota;c__Dothideomycetes;o__Capnodiales;f__Mycosphaerellaceae;g__Cladosporium
39d59046630f908ed1e0a6bf7405a2e6	d__Fungi;p__Ascomycota;c__Pezizomycotina_Incertae_sedis;o__Pezizomycotina_Incertae_sedis;f__Pezizomycotina_Incertae_sedis;g__Dokmaia
b31124b2af5429de1c209a65abee4157	d__Fungi;p__Ascomycota;c__Sordariomycetes;o__Sordariales;f__Cephalothecaceae;g__Phialemoniopsis
1f9c4b40c8438d629b605479d5022a75	d__Fungi;p__Ascomycota;c__Sordariomycetes;o__Sordariales;f__Lasiosphaeriaceae;g__Zopfiella
7bc4ab9a1eb73966a1a08de25692bb81	d__Fungi;p__Ascomycota;c__Sordariomycetes;o__Sordariales;f__Lasiosphaeriaceae;g__Arnium
89457fa805d7680ee1d48f31aaf0a9da	d__Fungi;p__Ascomycota;c__Dothideomycetes;o__Dothideomycetes_Incertae_sedis;f__Pseudeurotiaceae;g__Pseudeurotium
ae79afe21eaf9fa595408a33f30b8c8a	d__Fungi;p__Ascomycota;c__Dothideomycetes;o__Dothideales;f__Dothioraceae;g__Kabatiella
3d8968893c1480df8ce9313ec540aa37	d__Fungi;p__Basidiomycota;c__Tremellomycetes;o__Tremellales;f__Tremellaceae;g__Cryptococcus
6525b9afb7397393146d5b4798e88953	d__Fungi;p__Ascomycota;c__Dothideomycetes;o__Dothideomycetes_Incertae_sedis;f__Pseudeurotiaceae;g__Pseudogymnoascus
64f6d5a208d351680af354c774537b0d	d__Fungi;p__Ascomycota;c__Sordariomycetes;o__Hypocreales;f__Hypocreales_Incertae_sedis;g__Sarocladium
dd219541db6d51ee8b055aecc56267c4	d__Fungi;p__Ascomycota;c__Sordariomycetes;o__Hypocreales;f__Nectriaceae;g__Neonectria
5d7d01a13ff137b5fe4778d3890f7b50	d__Fungi;p__Ascomycota;c__Eurotiomycetes;o__Eurotiales;f__Trichocomaceae;g__Talaromyces
c04c466519a7957ccc8b813f500b5b81	d__Fungi;p__Ascomycota;c__Ascomycota_unclassified;o__Ascomycota_unclassified;f__Ascomycota_unclassified;g__Ascomycota_unclassified
dcd031658bedafa32b77a0d3c59a4817	d__Fungi;p__Ascomycota;c__Sordariomycetes;o__Hypocreales;f__Nectriaceae;g__Fusarium
fa3bea608e82c1b91d78f01f568bf72f	d__Fungi;p__Ascomycota;c__Dothideomycetes;o__Capnodiales;f__Teratosphaeriaceae;g__Devriesia
0d98002981dbbf1b27f0b9beb332bd88	d__Fungi;p__Ascomycota;c__Sordariomycetes;o__Sordariomycetidae_Incertae_sedis;f__Plectosphaerellaceae;g__Plectosphaerella
41d198de4c50db93ca7a02e845b6013e	d__Fungi;p__Ascomycota;c__Dothideomycetes;o__Pleosporales;f__Pleosporales_unclassified;g__Pleosporales_unclassified
1f6ae1750d528c57159ea16e2eec96be	d__Fungi;p__Ascomycota;c__Sordariomycetes;o__Sordariales;f__Cephalothecaceae;g__Phialemoniopsis
1760fb0e961117a3261c6ff72b1fc7f1	d__Fungi;p__Ascomycota;c__Ascomycota_unclassified;o__Ascomycota_unclassified;f__Ascomycota_unclassified;g__Ascomycota_unclassified
6c72352e4a87dd96259e44a11899d206	d__Fungi;p__Ascomycota;c__Sordariomycetes;o__Sordariales;f__Cephalothecaceae;g__Phialemoniopsis
037f90cb4e1e0e8b2104237dc14dc6e4	d__Fungi;p__Ascomycota;c__Dothideomycetes;o__Pleosporales;f__Pleosporaceae;g__Alternaria
353544d3ebb27da9e2256fa83606954b	d__Fungi;p__Ascomycota;c__Sordariomycetes;o__Sordariales;f__Lasiosphaeriaceae;g__Podospora
2a050e1e378ecf2a3a651b84040dc270	d__Fungi;p__Ascomycota;c__Sordariomycetes;o__Hypocreales;f__Hypocreales_fam_Incertae_sedis;g__Acremonium
9bef073686736d7a1988dbcae4626bd1	d__Fungi;p__Basidiomycota;c__Tremellomycetes;o__Tremellales;f__Tremellaceae;g__Cryptococcus
334fbbb99ea41d4b1e8bde358322ab86	d__Fungi;p__Fungi_unclassified;c__Fungi_unclassified;o__Fungi_unclassified;f__Fungi_unclassified;g__Fungi_unclassified
9e9e4de76c5e8882d807032c33a18d71	d__Fungi;p__Ascomycota;c__Sordariomycetes;o__Sordariales;f__Lasiosphaeriaceae;g__Podospora
f319320bfdb446f8fa2db2e5065515ce	d__Fungi;p__Ascomycota;c__Dothideomycetes;o__Pleosporales;f__Didymellaceae;g__Didymella
276b2344a8c2480c0fd090158deada1e	d__Fungi;p__Ascomycota;c__Ascomycota_unclassified;o__Ascomycota_unclassified;f__Ascomycota_unclassified;g__Ascomycota_unclassified
e77d7be863d49de2bb1a483b326e0dfc	d__Fungi;p__Ascomycota;c__Dothideomycetes;o__Capnodiales;f__Mycosphaerellaceae;g__Cladosporium
96c6e9c8b5b4944949885e009d5c9423	d__Fungi;p__Basidiomycota;c__Basidiomycota_unclassified;o__Basidiomycota_unclassified;f__Basidiomycota_unclassified;g__Basidiomycota_unclassified
87fc4efe81b67d26d3fdecf8e715c3fe	d__Fungi;p__Ascomycota;c__Eurotiomycetes;o__Eurotiomycetes_unclassified;f__Eurotiomycetes_unclassified;g__Eurotiomycetes_unclassified
74c65c4d422bf225e83d6431f4fd3674	d__Fungi;p__Ascomycota;c__Eurotiomycetes;o__Chaetothyriales;f__Herpotrichiellaceae;g__Herpotrichiellaceae_unclassified
bb7b78e1a6cfbc8a07beb7da36d03a56	d__Fungi;p__Ascomycota;c__Sordariomycetes;o__Hypocreales;f__Hypocreales_Incertae_sedis;g__Stachybotrys
4f853c83234c1836ea9b9876c048524e	d__Fungi;p__Basidiomycota;c__Agaricomycetes;o__Agaricales;f__Mycenaceae;g__Mycena
b3fea60c5948361f1b7e694483e12aa9	d__Fungi;p__Ascomycota;c__Sordariomycetes;o__Sordariales;f__Lasiosphaeriaceae;g__Zopfiella
9e5bca428456afa16fa8aaff67a006aa	d__Fungi;p__Ascomycota;c__Sordariomycetes;o__Sordariales;f__Cephalothecaceae;g__Phialemoniopsis
e31d417afaf0ab4828115e30299c7dda	d__Fungi;p__Ascomycota;c__Dothideomycetes;o__Dothideomycetes_Incertae_sedis;f__Pseudeurotiaceae;g__Pseudeurotium
95089ce77b9fd59e9405e1bfb9b073d6	d__Fungi;p__Ascomycota;c__Sordariomycetes;o__Sordariomycetidae_Incertae_sedis;f__Plectosphaerellaceae;g__Plectosphaerella;
32690d6e70de5dc89e08e262b2982a85	d__Fungi;p__Basidiomycota;c__Tremellomycetes;o__Tremellales;f__Tremellaceae;g__Cryptococcus
27dea4fedde57e5ede343e65e96f2b0e	d__Fungi;p__Ascomycota;c__Sordariomycetes;o__Sordariales;f__Lasiosphaeriaceae;g__Zopfiella
639750f59a2a35fb16e112cdab4a2bfd	d__Fungi;p__Ascomycota;c__Sordariomycetes;o__Sordariales;f__Cephalothecaceae;g__Phialemoniopsis
53ce729c0b4e7034ca9660386d61b40a	d__Fungi;p__Ascomycota;c__Pezizomycotina_Incertae_sedis;o__Pezizomycotina_Incertae_sedis;f__Pezizomycotina_Incertae_sedis;g__Torula
2fb545a697925731db4701b29aab0a94	d__Fungi;p__Basidiomycota;c__Tremellomycetes;o__Tremellales;f__Tremellaceae;g__Tremella
bc73c835e06cc67521c5b3a1edaf2552	d__Fungi;p__Ascomycota;c__Sordariomycetes;o__Sordariales;f__Cephalothecaceae;g__Phialemoniopsis
03677e17b575c70f4045a5e98dbfa11a	d__Fungi;p__Ascomycota;c__Dothideomycetes;o__Dothideomycetes_Incertae_sedis;f__Pseudeurotiaceae;g__Pseudeurotium
fad8c08ba0ccc6e86d3626aa67530553	d__Fungi;p__Ascomycota;c__Sordariomycetes;o__Sordariomycetidae_Incertae_sedis;f__Plectosphaerellaceae;g__Lectera
466ddeca6be51ee3fcd7dce624961967	d__Fungi;p__Basidiomycota;c__Agaricomycetes;o__Agaricales;f__Psathyrellaceae;g__Coprinellus
dc616e74f260950a9e5a90fc435fb76d	d__Fungi;p__Chytridiomycota;c__Chytridiomycota_unclassified;o__Chytridiomycota_unclassified;f__Chytridiomycota_unclassified;g__Chytridiomycota_unclassified
f7599e528785a88398b2d2301ef76e91	d__Fungi;p__Basidiomycota;c__Agaricomycetes;o__Agaricales;f__Strophariaceae;g__Hypholoma
5280b645141f468375e6793695bccc82	d__Fungi;p__Ascomycota;c__Dothideomycetes;o__Capnodiales;f__Teratosphaeriaceae;g__Teratosphaeria
05f7031b09a118095a723ae032ffff7f	d__Fungi;p__Ascomycota;c__Sordariomycetes;o__Hypocreales;f__Nectriaceae;g__Fusarium
8fcbf99466fbd877d575212b93bf377c	d__Fungi;p__Ascomycota;c__Dothideomycetes;o__Pleosporales;f__Pleosporales_unclassified;g__Pleosporales_unclassified
ab479c7cdae770905db48e444664b8a5	d__Fungi;p__Basidiomycota;c__Agaricomycetes;o__Trechisporales;f__Trechisporales_unclassified;g__Trechisporales_unclassified
513e1e2644217c51e15865a373f76156	d__Fungi;p__Fungi_unclassified;c__Fungi_unclassified;o__Fungi_unclassified;f__Fungi_unclassified;g__Fungi_unclassified
3753059ee19cf589bbdbaaebf043e82d	d__Fungi;p__Ascomycota;c__Sordariomycetes;o__Sordariales;f__Cephalothecaceae;g__Phialemoniopsis
72a2dfea72d29ed883e2a51c3212cc87	d__Fungi;p__Ascomycota;c__Eurotiomycetes;o__Eurotiales;f__Trichocomaceae;g__Eurotium
8e93fad1ac551d608ab8ff2f11a469c8	d__Fungi;p__Ascomycota;c__Sordariomycetes;o__Sordariales;f__Chaetomiaceae;g__Humicola
84ca24f62ba356f04b42bdc2ff3d2c1a	d__Fungi;p__Ascomycota;c__Dothideomycetes;o__Pleosporales;f__Didymellaceae;g__Didymellaceae_unclassified
6e6db0907849e7c805bc2c39e14ec72c	d__Fungi;p__Basidiomycota;c__Exobasidiomycetes;o__Entylomatales;f__Entylomatales_fam_Incertae_sedis;g__Tilletiopsis
23e3594cdf7bc0f628d0c1d2cad2b331	d__Fungi;p__Ascomycota;c__Dothideomycetes;o__Pleosporales;f__Pleosporaceae;g__Alternaria
4618b3a2170b4b06f420acdb787767b7	d__Fungi;p__Ascomycota;c__Dothideomycetes;o__Capnodiales;f__Mycosphaerellaceae;g__Cladosporium
55c4b1902a487f98aa9899a2cea47959	d__Fungi;p__Basidiomycota;c__Agaricomycetes;o__Polyporales;f__Ganodermataceae;g__Ganoderma
6d8c047e7d5fb431de13fee396f12995	d__Fungi;p__Ascomycota;c__Sordariomycetes;o__Sordariales;f__Cephalothecaceae;g__Phialemoniopsis
594cd97b30d53f4e14d6394a6aba4df3	d__Fungi;p__Fungi_unclassified;c__Fungi_unclassified;o__Fungi_unclassified;f__Fungi_unclassified;g__Fungi_unclassified
870851333c545bbe319ae12bcbc800f4	d__Fungi;p__Ascomycota;c__Sordariomycetes;o__Hypocreales;f__Nectriaceae;g__Nectria
e13e5376605a3f0bf38037bb0ca689c3	d__Fungi;p__Basidiomycota;c__Agaricostilbomycetes;o__Agaricostilbales;f__Agaricostilbaceae;g__Sterigmatomyces
fdaabe622670622a054be60a01313385	d__Fungi;p__Ascomycota;c__Dothideomycetes;o__Pleosporales;f__Leptosphaeriaceae;g__Neosetophoma
eb3ca79c306ee92d3726d0c3537163c5	d__Fungi;p__Basidiomycota;c__Tremellomycetes;o__Tremellales;f__Tremellales_Incertae_sedis;g__Bulleromyces
0d37fae6a6d41b9a3582881b31a69a46	d__Fungi;p__Ascomycota;c__Dothideomycetes;o__Pleosporales;f__Didymellaceae;g__Didymella
1764e1633c4e0095c5020981fe59b396	d__Fungi;p__Basidiomycota;c__Agaricomycetes;o__Agaricales;f__Schizophyllaceae;g__Schizophyllum
4b94de2688b913fab86bf67cc4c86e39	d__Fungi;p__Ascomycota;c__Sordariomycetes;o__Hypocreales;f__Nectriaceae;g__Ilyonectria
ef1d2120772572e5401d27c0d5b26e01	d__Fungi;p__Basidiomycota;c__Agaricomycetes;o__Agaricales;f__Bolbitiaceae;g__Bolbitius
29793162a761b5952b485c733183a652	d__Fungi;p__Basidiomycota;c__Microbotryomycetes;o__Sporidiobolales;f__Sporidiobolales_Incertae_sedis;g__Rhodotorula
726225f6f58e88806c701d6b132f7806	d__Fungi;p__Ascomycota;c__Sordariomycetes;o__Sordariales;f__Cephalothecaceae;g__Phialemoniopsis
3aad9415c903f0c0746475ce12462557	d__Fungi;p__Ascomycota;c__Sordariomycetes;o__Sordariomycetes_unclassified;f__Sordariomycetes_unclassified;g__Sordariomycetes_unclassified
fb1498f4884aef7dcda40b17733500be	d__Fungi;p__Ascomycota;c__Sordariomycetes;o__Sordariales;f__Cephalothecaceae;g__Phialemoniopsis
adbe4b51ab63c3fc93261f01d6421e1d	d__Fungi;p__Fungi_unclassified;c__Fungi_unclassified;o__Fungi_unclassified;f__Fungi_unclassified;g__Fungi_unclassified
aca13bdc0ad96f1cf976ec7028c21494	d__Fungi;p__Ascomycota;c__Sordariomycetes;o__Sordariales;f__Cephalothecaceae;g__Phialemoniopsis
d87094a03b7014446d772987d2a1fa3f	d__Fungi;p__Ascomycota;c__Sordariomycetes;o__Sordariales;f__Cephalothecaceae;g__Phialemoniopsis
e6a616c630c09011af5dab20d37ddef6	d__Fungi;p__Ascomycota;c__Dothideomycetes;o__Pleosporales;f__Leptosphaeriaceae;g__Paraphoma
1daf215a15391bc4bd4e04dedec7c2ba	d__Fungi;p__Ascomycota;c__Sordariomycetes;o__Sordariales;f__Chaetomiaceae;g__Chaetomium
919c3a86225552e558b180924d5794a2	d__Fungi;p__Ascomycota;c__Saccharomycetes;o__Saccharomycetales;f__Saccharomycetales_Incertae_sedis;g__Candida
dcd95e7074a1ba11a31adbf8e0868622	d__Fungi;p__Ascomycota;c__Sordariomycetes;o__Sordariales;f__Cephalothecaceae;g__Phialemoniopsis
4fd8e5fd04843bbfd67761e8eb237590	d__Fungi;p__Ascomycota;c__Dothideomycetes;o__Pleosporales;f__Phaeosphaeriaceae;g__Phaeosphaeriaceae_unclassified
9c935d00b897a294c81ceb38622852de	d__Fungi;p__Ascomycota;c__Dothideomycetes;o__Pleosporales;f__Leptosphaeriaceae;g__Paraphoma
b14aab36baff1d5feecc51ae707f98d2	d__Fungi;p__Ascomycota;c__Dothideomycetes;o__Pleosporales;f__Pleosporaceae;g__Edenia
da646ee62882459c6bf7e4308ff6c1c6	d__Fungi;p__Chytridiomycota;c__Chytridiomycetes;o__Spizellomycetales;f__Spizellomycetaceae;g__Spizellomycetaceae_unclassified
243153942f76901c0011e3895903925e	d__Fungi;p__Ascomycota;c__Ascomycota_unclassified;o__Ascomycota_unclassified;f__Ascomycota_unclassified;g__Ascomycota_unclassified
7fd70afed579db0664cd4c70a99019b3	d__Fungi;p__Ascomycota;c__Saccharomycetes;o__Saccharomycetales;f__Saccharomycetaceae;g__Nakaseomyces
04678090c96281a1bac614b07a9e6a0d	d__Fungi;p__Ascomycota;c__Saccharomycetes;o__Saccharomycetales;f__Saccharomycetales_Incertae_sedis;g__Candida
2390db5fa8f3e3d5495abbaed7779bf6	d__Fungi;p__Basidiomycota;c__Agaricomycetes;o__Cantharellales;f__Ceratobasidiaceae;g__Thanatephorus
63f569e7413510c1027f7e7b544df227	d__Fungi;p__Ascomycota;c__Leotiomycetes;o__Helotiales;f__Vibrisseaceae;g__Phialocephala
7aed5cdf04100d415aa4ca99d0e286d2	d__Fungi;p__Fungi_unclassified;c__Fungi_unclassified;o__Fungi_unclassified;f__Fungi_unclassified;g__Fungi_unclassified
2ef46d7e592a642ecebaaa5755c7af67	d__Fungi;p__Ascomycota;c__Sordariomycetes;o__Sordariales;f__Lasiosphaeriaceae;g__Podospora
010796cb9f4d65c8d6f6c563a526394a	d__Fungi;p__Ascomycota;c__Eurotiomycetes;o__Chaetothyriales;f__Herpotrichiellaceae;g__Phialophora
267dc11d0cc221c898dd118c4f9f2bfb	d__Fungi;p__Ascomycota;c__Sordariomycetes;o__Hypocreales;f__Hypocreales_Incertae_sedis;g__Sarocladium
89d3cef1048d707f9c78b253bf844a90	d__Fungi;p__Basidiomycota;c__Tremellomycetes;o__Cystofilobasidiales;f__Cystofilobasidiaceae;g__Guehomyces
404ff04f414f7d02a455c99f7afa3e32	d__Fungi;p__Ascomycota;c__Dothideomycetes;o__Dothideomycetes_Incertae_sedis;f__Pseudeurotiaceae;g__Teberdinia
c2c25f9d8678f427b4eacb3fb92d4f1e	d__Fungi;p__Ascomycota;c__Dothideomycetes;o__Dothideomycetes_Incertae_sedis;f__Pseudeurotiaceae;g__Pseudeurotium
42b29ba89c1a0cf58a2c84bf5a27f22e	d__Fungi;p__Basidiomycota;c__Tremellomycetes;o__Cystofilobasidiales;f__Cystofilobasidiaceae;g__Mrakia
0b05c1eb520693f9f195e35f59671bd2	d__Fungi;p__Ascomycota;c__Sordariomycetes;o__Sordariales;f__Cephalothecaceae;g__Phialemoniopsis
235a8c59b65d7fa1048a226ef264ebae	d__Fungi;p__Ascomycota;c__Saccharomycetes;o__Saccharomycetales;f__Saccharomycetales_Incertae_sedis;g__Candida
475dc344127862608281350277997f4b	d__Fungi;p__Ascomycota;c__Dothideomycetes;o__Dothideomycetes_Incertae_sedis;f__Pseudeurotiaceae;g__Teberdinia
9ccac562e7158025d26c3c081b87c960	d__Fungi;p__Ascomycota;c__Ascomycota_unclassified;o__Ascomycota_unclassified;f__Ascomycota_unclassified;g__Ascomycota_unclassified
21d9f21bcd51a9215dcb126eb10d5cfc	d__Fungi;p__Ascomycota;c__Sordariomycetes;o__Sordariales;f__Cephalothecaceae;g__Phialemoniopsis
10c35f016faaae177e80c1603f86791f	d__Fungi;p__Ascomycota;c__Saccharomycetes;o__Saccharomycetales;f__Saccharomycetales_Incertae_sedis;g__Lodderomyces
cc2beffea96a35323d976d0f6a50295e	d__Fungi;p__Ascomycota;c__Dothideomycetes;o__Capnodiales;f__Mycosphaerellaceae;g__Cladosporium
46aceb2d31a0f7cee96f3f4f76ed8820	d__Fungi;p__Ascomycota;c__Dothideomycetes;o__Dothideomycetes_Incertae_sedis;f__Pseudeurotiaceae;g__Pseudeurotium
47af100d47117f9500b8cdfead605a6e	d__Fungi;p__Ascomycota;c__Dothideomycetes;o__Pleosporales;f__Lindgomycetaceae;g__Clohesyomyces
e479b216b0fa6e1fd2dc5f428ea20b3f	d__Fungi;p__Ascomycota;c__Sordariomycetes;o__Hypocreales;f__Nectriaceae;g__Nectria
cfcb0a3e51dfa9a69b9b148466932f45	d__Fungi;p__Ascomycota;c__Dothideomycetes;o__Capnodiales;f__Mycosphaerellaceae;g__Cladosporium
ecf4c4ed9d2edd518fa807e35b503507	d__Fungi;p__Ascomycota;c__Leotiomycetes;o__Helotiales;f__Helotiales_Incertae_sedis;g__Tetracladium
e8a87ff8af27a0a27ee795cf078363ad	d__Fungi;p__Basidiomycota;c__Agaricomycetes;o__Agaricales;f__Agaricales_unclassified;g__Agaricales_unclassified
28aad04ca28dabbbc2203e2d56691d6c	d__Fungi;p__Ascomycota;c__Leotiomycetes;o__Helotiales;f__Vibrisseaceae;g__Phialocephala
ae23ee1b9b5695c6d9aafa66506725f4	d__Fungi;p__Ascomycota;c__Sordariomycetes;o__Sordariales;f__Cephalothecaceae;g__Phialemoniopsis
b0c51aa29f70c1bd0cfac5133f3ae74f	d__Fungi;p__Ascomycota;c__Leotiomycetes;o__Helotiales;f__Helotiales_Incertae_sedis;g__Tetracladium
7ef6b3e140a957e46834057f69720709	d__Fungi;p__Ascomycota;c__Dothideomycetes;o__Dothideomycetes_Incertae_sedis;f__Pseudeurotiaceae;g__Pseudeurotium
e5c849368daddf5ae1237e588b78588c	d__Fungi;p__Ascomycota;c__Sordariomycetes;o__Sordariales;f__Cephalothecaceae;g__Phialemoniopsis
e76e8463ff126a58040d43b07b01bc37	d__Fungi;p__Ascomycota;c__Sordariomycetes;o__Sordariales;f__Cephalothecaceae;g__Phialemoniopsis
0ebe65539873d9be2cfe6556efa40c1f	d__Fungi;p__Ascomycota;c__Saccharomycetes;o__Saccharomycetales;f__Debaryomycetaceae;g__Meyerozyma
ba5ef478010596021508fd04c25cbe93	d__Fungi;p__Ascomycota;c__Saccharomycetes;o__Saccharomycetales;f__Saccharomycetaceae;g__Saccharomycesae
83062c9e8e8d36c6cf127cf99a67f396	d__Fungi;p__Ascomycota;c__Dothideomycetes;o__Capnodiales;f__Mycosphaerellaceae;g__Cladosporium
3aa14155bcbab8e4b05f926d6f67a334	d__Fungi;p__Ascomycota;c__Dothideomycetes;o__Dothideomycetes_Incertae_sedis;f__Pseudeurotiaceae;g__Pseudeurotium
0d8c31311068878cd3f3cfb2febf9035	d__Fungi;p__Ascomycota;c__Dothideomycetes;o__Pleosporales;f__Lindgomycetaceae;g__Clohesyomyces
f806349c45f34e8aec78efbc3776861c	d__Fungi;p__Ascomycota;c__Dothideomycetes;o__Capnodiales;f__Mycosphaerellaceae;g__Cladosporium
6ef171f9b3cb045847fc2ef32a6ce2cc	d__Fungi;p__Ascomycota;c__Leotiomycetes;o__Helotiales;f__Helotiales_Incertae_sedis;g__Tetracladium
04ff73589f748431d8ed82d30285a831	d__Fungi;p__Basidiomycota;c__Tremellomycetes;o__Tremellales;f__Tremellaceae;g__Cryptococcus
371822c4e5f91a01f25403627b45b79c	d__Fungi;p__Ascomycota;c__Sordariomycetes;o__Sordariales;f__Cephalothecaceae;g__Phialemoniopsis
3058a71dd064c35efe4bcd592e72c873	d__Fungi;p__Ascomycota;c__Dothideomycetes;o__Capnodiales;f__Mycosphaerellaceae;g__Cladosporium
b22072cfc200c5f143fa07d26c4991b5	d__Fungi;p__Ascomycota;c__Eurotiomycetes;o__Eurotiales;f__Eurotiales_Incertae_sedis;g__Thermomyces
030a860785a5badb34ed04264d9c2f9b	d__Fungi;p__Ascomycota;c__Dothideomycetes;o__Capnodiales;f__Mycosphaerellaceae;g__Cladosporium
293b0c77b51d34eeda555a0e380387cb	d__Fungi;p__Ascomycota;c__Dothideomycetes;o__Capnodiales;f__Mycosphaerellaceae;g__Cladosporium
6667344b7a1ed7aa8f89111c68293db8	d__Fungi;p__Ascomycota;c__Ascomycota_unclassified;o__Ascomycota_unclassified;f__Ascomycota_unclassified;g__Ascomycota_unclassified
f74f4624dd1abc8c99a369ee8a8dbc7a	d__Fungi;p__Ascomycota;c__Leotiomycetes;o__Helotiales;f__Helotiales_Incertae_sedis;g__Tetracladium
15eab94075ac7115c411727052c124b8	d__Fungi;p__Ascomycota;c__Saccharomycetes;o__Saccharomycetales;f__Saccharomycetales_Incertae_sedis;g__Candida
361b80283c8d5a6d444a572582993203	d__Fungi;p__Ascomycota;c__Saccharomycetes;o__Saccharomycetales;f__Saccharomycetales_Incertae_sedis;g__Candida
c2ac6e7e90bdd5d12f107a8a1ef76970	d__Fungi;p__Ascomycota;c__Dothideomycetes;o__Capnodiales;f__Mycosphaerellaceae;g__Cladosporium
959cadd144ef5312a5c5c573f72d5136	d__Fungi;p__Ascomycota;c__Saccharomycetes;o__Saccharomycetales;f__Saccharomycetales_Incertae_sedis;g__Candida
889516328483e7c0f4ec56881763bdd6	d__Fungi;p__Ascomycota;c__Ascomycota_unclassified;o__Ascomycota_unclassified;f__Ascomycota_unclassified;g__Ascomycota_unclassified
0c9c24a3290888315748a4c6f4c7548a	d__Fungi;p__Ascomycota;c__Leotiomycetes;o__Helotiales;f__Vibrisseaceae;g__Phialocephala
3dab8d2ae400c41b8d93c86e51debbac	d__Fungi;p__Basidiomycota;c__Basidiomycota_unclassified;o__Basidiomycota_unclassified;f__Basidiomycota_unclassified;g__Basidiomycota_unclassified
0ca5738841b17aacc69a74149fcea650	d__Fungi;p__Ascomycota;c__Saccharomycetes;o__Saccharomycetales;f__Debaryomycetaceae;g__Meyerozyma
b20b96fbeed28f0307a1439d2932f722	d__Fungi;p__Ascomycota;c__Dothideomycetes;o__Dothideomycetes_Incertae_sedis;f__Pseudeurotiaceae;g__Pseudeurotium
cb64897dcd9b25a1ce5125012cf8b65c	d__Fungi;p__Ascomycota;c__Sordariomycetes;o__Sordariales;f__Chaetomiaceae;g__Chaetomiaceae_unclassified
5cd4eec75022f287626163674041a1a9	d__Fungi;p__Ascomycota;c__Sordariomycetes;o__Sordariomycetidae_Incertae_sedis;f__Apiosporaceae;g__Arthrinium
86b1622f071df1db747ca1304958a414	d__Fungi;p__Ascomycota;c__Dothideomycetes;o__Dothideomycetes_Incertae_sedis;f__Pseudeurotiaceae;g__Pseudeurotium
815b4c3a21da21548080275a7d95fc12	d__Fungi;p__Ascomycota;c__Saccharomycetes;o__Saccharomycetales;f__Saccharomycetales_Incertae_sedis;g__Candida
784032b5736063f4f2bcafcacfcaeadf	d__Fungi;p__Ascomycota;c__Leotiomycetes;o__Helotiales;f__Dermateaceae;g__Oculimacula
b937b3e1792168a42e426c4b9cc1c8a8	d__Fungi;p__Ascomycota;c__Dothideomycetes;o__Capnodiales;f__Teratosphaeriaceae;g__Teratosphaeria
f1a86f7b5c4b761b2d0f1f52e97137c4	d__Fungi;p__Ascomycota;c__Ascomycota_unclassified;o__Ascomycota_unclassified;f__Ascomycota_unclassified;g__Ascomycota_unclassified
1923f13950814de47f84f4c4bc4e1847	d__Fungi;p__Ascomycota;c__Dothideomycetes;o__Pleosporales;f__Pleosporaceae;g__Exserohilum
3d61bea8cb35fb25ec3c7ed238711547	d__Fungi;p__Ascomycota;c__Dothideomycetes;o__Capnodiales;f__Mycosphaerellaceae;g__Mycosphaerella
ced9361f38e0153179d03d6d1c7d23b3	d__Fungi;p__Ascomycota;c__Dothideomycetes;o__Dothideomycetes_Incertae_sedis;f__Pseudeurotiaceae;g__Pseudeurotium
f5e91433118330ec58f28e0a2e8fbdae	d__Fungi;p__Ascomycota;c__Eurotiomycetes;o__Onygenales;f__Onygenales_unclassified;g__Onygenales_unclassified
1affe93c4750a568435facde4a7df58e	d__Fungi;p__Ascomycota;c__Sordariomycetes;o__Sordariales;f__Cephalothecaceae;g__Phialemoniopsis
4724cc6e09a805d4bb1a96f6528f3547	d__Fungi;p__Ascomycota;c__Leotiomycetes;o__Helotiales;f__Helotiales_Incertae_sedis;g__Tetracladium
cbb3245e8bd1e561ef07a91eb5b4707f	d__Fungi;p__Ascomycota;c__Dothideomycetes;o__Capnodiales;f__Mycosphaerellaceae;g__Cladosporium
a3a8f014bccad1a56a158b67e642e256	d__Fungi;p__Ascomycota;c__Sordariomycetes;o__Sordariales;f__Lasiosphaeriaceae;g__Podospora
521ced14f74698ecef51258be0261bc7	d__Fungi;p__Ascomycota;c__Saccharomycetes;o__Saccharomycetales;f__Saccharomycetales_Incertae_sedis;g__Candida
bbc6d16abb3eb546641d80a65687c1bf	d__Fungi;p__Ascomycota;c__Dothideomycetes;o__Capnodiales;f__Mycosphaerellaceae;g__Cladosporium
5bd3bad86894773d4485e44dfafd23fa	d__Fungi;p__Ascomycota;c__Dothideomycetes;o__Capnodiales;f__Mycosphaerellaceae;g__Cladosporium
a4413b317d36e31235a78fce7c6c0891	d__Fungi;p__Ascomycota;c__Ascomycota_unclassified;o__Ascomycota_unclassified;f__Ascomycota_unclassified;g__Ascomycota_unclassified
365bfd84163bffae9d8987781e2c2a70	d__Fungi;p__Ascomycota;c__Leotiomycetes;o__Helotiales;f__Helotiales_Incertae_sedis;g__Tetracladium
17b8c36b69a37e6c3ab1994cd70e6e7c	d__Fungi;p__Ascomycota;c__Eurotiomycetes;o__Eurotiales;f__Trichocomaceae;g__Aspergillus
b5b2e9b68ff903f040413d7a2632a6ba	d__Fungi;p__Ascomycota;c__Dothideomycetes;o__Pleosporales;f__Pleosporales_unclassified;g__Pleosporales_unclassified
589c95e9d5824b0bcc2ab7db12745bfa	d__Fungi;p__Basidiomycota;c__Ustilaginomycotina_Incertae_sedis;o__Malasseziales;f__Malasseziales_Incertae_sedis;g__Malassezia
c3abc1d5889adf11b7442ea649c6c041	d__Fungi;p__Ascomycota;c__Sordariomycetes;o__Sordariales;f__Cephalothecaceae;g__Phialemoniopsis
d100161df025335c43a035e7c3c5f3a5	d__Fungi;p__Ascomycota;c__Sordariomycetes;o__Sordariomycetidae_Incertae_sedis;f__Apiosporaceae;g__Arthrinium
e8b60208fac691ebd62abb3a1901ece0	d__Fungi;p__Ascomycota;c__Sordariomycetes;o__Sordariales;f__Lasiosphaeriaceae;g__Arnium
90c957b0036ffdba2610704260b58bde	d__Fungi;p__Ascomycota;c__Dothideomycetes;o__Dothideomycetes_Incertae_sedis;f__Pseudeurotiaceae;g__Pseudeurotium
ed65ee0974e23caeaf1acea1d624bb42	d__Fungi;p__Ascomycota;c__Dothideomycetes;o__Dothideomycetes_Incertae_sedis;f__Pseudeurotiaceae;g__Pseudeurotium
de29d8d0f982cecd374f2ff57eac81d2	d__Fungi;p__Ascomycota;c__Sordariomycetes;o__Sordariales;f__Cephalothecaceae;g__Phialemoniopsis
69a34eb298b057fb0d9d6a75f5ac1401	d__Fungi;p__Ascomycota;c__Dothideomycetes;o__Capnodiales;f__Mycosphaerellaceae;g__Cladosporium
b404a8979e4d81549383bd8dd47e0736	d__Fungi;p__Ascomycota;c__Dothideomycetes;o__Capnodiales;f__Mycosphaerellaceae;g__Cladosporium
b61d1b457eed4f129a90128633fd0464	d__Fungi;p__Ascomycota;c__Dothideomycetes;o__Pleosporales;f__Pleosporaceae;g__Alternaria
f03f8ec75a3779ecd85f800b8dc50eb0	d__Fungi;p__Basidiomycota;c__Agaricomycetes;o__Hymenochaetales;f__Schizoporaceae;g__Xylodon
017e9dac23ef84f1f57ab525b3f10d18	d__Fungi;p__Ascomycota;c__Dothideomycetes;o__Pleosporales;f__Didymellaceae;g__Atradidymella
1fc87d4faefc171d5d10f37681b61e05	d__Fungi;p__Ascomycota;c__Dothideomycetes;o__Dothideomycetes_Incertae_sedis;f__Pseudeurotiaceae;g__Pseudeurotium
7ea07c82369f8f90397286ee27520e3d	d__Fungi;p__Basidiomycota;c__Ustilaginomycotina_Incertae_sedis;o__Malasseziales;f__Malasseziales_Incertae_sedis;g__Malassezia
e3b4581fc6418da10496ae422af84ca6	d__Fungi;p__Ascomycota;c__Dothideomycetes;o__Dothideomycetes_Incertae_sedis;f__Pseudeurotiaceae;g__Pseudeurotium
8421740d453eea7a6a9da5f65add8b9b	d__Fungi;p__Ascomycota;c__Ascomycota_unclassified;o__Ascomycota_unclassified;f__Ascomycota_unclassified;g__Ascomycota_unclassified
c416907b919ec467fff5fe9a2db7c11c	d__Fungi;p__Ascomycota;c__Dothideomycetes;o__Capnodiales;f__Mycosphaerellaceae;g__Cladosporium
65346ce876a71f9c72fd15ffe53cd8bf	d__Fungi;p__Ascomycota;c__Saccharomycetes;o__Saccharomycetales;f__Saccharomycetales_Incertae_sedis;g__Candida
d419a22675d6ebc3e4f0e8f696838dc5	d__Fungi;p__Ascomycota;c__Eurotiomycetes;o__Eurotiales;f__Eurotiales_Incertae_sedis;g__Thermomyces
e915cf9c89ac4f0b0804ff3f7a403949	d__Fungi;p__Ascomycota;c__Sordariomycetes;o__Sordariomycetidae_Incertae_sedis;f__Apiosporaceae;g__Arthrinium
206d24335341ff0e7e6c2a107b5fb43d	d__Fungi;p__Ascomycota;c__Dothideomycetes;o__Dothideomycetes_Incertae_sedis;f__Pseudeurotiaceae;g__Pseudeurotium
14b993c06f608b4bb4ba72ec24e2d9de	d__Fungi;p__Ascomycota;c__Saccharomycetes;o__Saccharomycetales;f__Saccharomycetales_Incertae_sedis;g__Candida
6106f6a0ebe7c67fe97ad919f87b30dd	d__Fungi;p__Basidiomycota;c__Agaricomycetes;o__Agaricales;f__Agaricales_unclassified;g__Agaricales_unclassified
4ee96abc51d5389df0128ecc3c9e3960	d__Fungi;p__Ascomycota;c__Dothideomycetes;o__Capnodiales;f__Mycosphaerellaceae;g__Cladosporium
9afd8fa22d8434067bedf45930673e3a	d__Fungi;p__Ascomycota;c__Dothideomycetes;o__Pleosporales;f__Lindgomycetaceae;g__Clohesyomyces
0f6900d10c507723e895a6317eebb37b	d__Fungi;p__Ascomycota;c__Sordariomycetes;o__Sordariales;f__Lasiosphaeriaceae;g__Podospora
529907a647022528c5567fe0083801f8	d__Fungi;p__Ascomycota;c__Sordariomycetes;o__Sordariales;f__Lasiosphaeriaceae;g__Podospora
2bcc42adf430e72e3ad1cb31eebfeacd	d__Fungi;p__Ascomycota;c__Dothideomycetes;o__Pleosporales;f__Lindgomycetaceae;g__Clohesyomyces
ca34d0ed071830f89f6892ca9e91e4f0	d__Fungi;p__Ascomycota;c__Dothideomycetes;o__Dothideomycetes_unclassified;f__Dothideomycetes_unclassified;g__Dothideomycetes_unclassified
734054bc3305889d8572d92e667b92ba	d__Fungi;p__Ascomycota;c__Sordariomycetes;o__Sordariales;f__Cephalothecaceae;g__Phialemoniopsis;
366f59e3702d32b47360aa2abf28f17d	d__Fungi;p__Ascomycota;c__Dothideomycetes;o__Pleosporales;f__Didymellaceae;g__Atradidymella
9ab37aa23934d57e952217cd670d03a5	d__Fungi;p__Ascomycota;c__Sordariomycetes;o__Sordariales;f__Chaetomiaceae;g__Thielavia
32b4a8529a272acdb8ed6af0ab00adac	d__Fungi;p__Ascomycota;c__Sordariomycetes;o__Sordariales;f__Lasiosphaeriaceae;g__Arnium
512ba6672649c602342edf7305ed9f9c	d__Fungi;p__Ascomycota;c__Leotiomycetes;o__Helotiales;f__Helotiales_Incertae_sedis;g__Tetracladium
48d444f3f104bbaf6684cbae8324a624	d__Fungi;p__Ascomycota;c__Sordariomycetes;o__Hypocreales;f__Nectriaceae;g__Ilyonectria
33348294684b6145b79336d579fabb3b	d__Fungi;p__Ascomycota;c__Sordariomycetes;o__Sordariales;f__Lasiosphaeriaceae;g__Podospora
5574b52739d88940f824b389137b1e1f	d__Fungi;p__Basidiomycota;c__Basidiomycota_unclassified;o__Basidiomycota_unclassified;f__Basidiomycota_unclassified;g__Basidiomycota_unclassified
e7ada5dc08f74b234393cf5a186de302	d__Fungi;p__Ascomycota;c__Sordariomycetes;o__Sordariomycetidae_Incertae_sedis;f__Plectosphaerellaceae;g__Lectera
83df8b19ba417ce412858c2a71fb0ca3	d__Fungi;p__Ascomycota;c__Sordariomycetes;o__Hypocreales;f__Nectriaceae;g__Fusarium
9ce8457dd3fbc7c235d9e4ce80c18409	d__Fungi;p__Ascomycota;c__Dothideomycetes;o__Capnodiales;f__Mycosphaerellaceae;g__Cladosporium
16129c7a3ca5e09166e86c6207b09def	d__Fungi;p__Ascomycota;c__Sordariomycetes;o__Sordariales;f__Lasiosphaeriaceae;g__Zopfiella
aba4bd01c2d118cac2b693c0c082b7f3	d__Fungi;p__Fungi_unclassified;c__Fungi_unclassified;o__Fungi_unclassified;f__Fungi_unclassified;g__Fungi_unclassified
ae32052f7aa24eaad423a14fdefe31ed	d__Fungi;p__Ascomycota;c__Sordariomycetes;o__Hypocreales;f__Hypocreales_Incertae_sedis;g__Stachybotrys
ce5052e3960b584641a839f4c87e0969	d__Fungi;p__Ascomycota;c__Dothideomycetes;o__Capnodiales;f__Mycosphaerellaceae;g__Cladosporium
2590d6984dda3edff356ac6baa8491c5	d__Fungi;p__Ascomycota;c__Dothideomycetes;o__Dothideales;f__Dothioraceae;g__Kabatiella
8836697e0832fd1b9c4f5eb215bddfa0	d__Fungi;p__Basidiomycota;c__Tremellomycetes;o__Cystofilobasidiales;f__Cystofilobasidiaceae;g__Mrakia
7d8b08920bc331798d120f79621ecf73	d__Fungi;p__Ascomycota;c__Sordariomycetes;o__Hypocreales;f__Nectriaceae;g__Fusarium
88597251d634fb0e46954cfdcf537a7c	d__Fungi;p__Ascomycota;c__Dothideomycetes;o__Dothideomycetes_Incertae_sedis;f__Pseudeurotiaceae;g__Pseudeurotium
035463a7eae77c2c43f52854e2d3c555	d__Fungi;p__Ascomycota;c__Dothideomycetes;o__Pleosporales;f__Pleosporales_unclassified;g__Pleosporales_unclassified
87c1139e7cfd6704c706cb8e463ec2e7	d__Fungi;p__Ascomycota;c__Saccharomycetes;o__Saccharomycetales;f__Saccharomycetales_Incertae_sedis;g__Candida
7cb718530b8f155406aef60274b12e61	d__Fungi;p__Ascomycota;c__Leotiomycetes;o__Helotiales;f__Helotiales_Incertae_sedis;g__Tetracladium
ccc0410f0079739bca8250b8ba538bb9	d__Fungi;p__Basidiomycota;c__Tremellomycetes;o__Tremellales;f__Tremellaceae;g__Cryptococcus
5e5194d1031b9c853929ebbfd4dfdc29	d__Fungi;p__Ascomycota;c__Saccharomycetes;o__Saccharomycetales;f__Saccharomycetales_Incertae_sedis;g__Candida
af722593d2086c64931eceb9c3b5d621	d__Fungi;p__Ascomycota;c__Dothideomycetes;o__Pleosporales;f__Sporormiaceae;g__Preussia
8b9508400656da5161b8bf4a47ecdcb1	d__Fungi;p__Ascomycota;c__Sordariomycetes;o__Hypocreales;f__Hypocreales_Incertae_sedis;g__Acremonium
ededd235f13688f7720ea32b0ff7746a	d__Fungi;p__Ascomycota;c__Leotiomycetes;o__Helotiales;f__Helotiales_unclassified;g__Helotiales_unclassified
f655b970e20c2f174548183f15ff81b6	d__Fungi;p__Fungi_unclassified;c__Fungi_unclassified;o__Fungi_unclassified;f__Fungi_unclassified;g__Fungi_unclassified
90e635bb2d169b2ddb0a69ad1fb19d3f	d__Fungi;p__Ascomycota;c__Dothideomycetes;o__Pleosporales;f__Didymellaceae;g__Atradidymella
b5fe3845e4143dda9acf7d610116bb1f	d__Fungi;p__Ascomycota;c__Dothideomycetes;o__Pleosporales;f__Didymellaceae;g__Atradidymella
87a60cf939979921646ddd4bdf58714c	d__Fungi;p__Ascomycota;c__Dothideomycetes;o__Dothideomycetes_Incertae_sedis;f__Pseudeurotiaceae;g__Pseudeurotium
730e70a7be55b6762263a5ffef05c0ab	d__Fungi;p__Fungi_unclassified;c__Fungi_unclassified;o__Fungi_unclassified;f__Fungi_unclassified;g__Fungi_unclassified
c0c55274ca7a35b7b2ff751de7f125cc	d__Fungi;p__Ascomycota;c__Sordariomycetes;o__Sordariomycetidae_Incertae_sedis;f__Apiosporaceae;g__Arthrinium
9c5fd45dbe6ef79e35ed21141dbe51e6	d__Fungi;p__Basidiomycota;c__Ustilaginomycotina_Incertae_sedis;o__Malasseziales;f__Malasseziales_Incertae_sedis;g__Malassezia
3fbcba32212310c02c9a5de906c392da	d__Fungi;p__Ascomycota;c__Dothideomycetes;o__Capnodiales;f__Mycosphaerellaceae;g__Cladosporium
c658acaaae723a97faea1430a8de3b10	d__Fungi;p__Ascomycota;c__Dothideomycetes;o__Dothideomycetes_Incertae_sedis;f__Pseudeurotiaceae;g__Pseudeurotium
fa92d5cc9796f52b05c567e6831afc44	d__Fungi;p__Basidiomycota;c__Ustilaginomycotina_Incertae_sedis;o__Malasseziales;f__Malasseziales_Incertae_sedis;g__Malassezia
8ed335377b6441ff96d2c93de655d41f	d__Fungi;p__Ascomycota;c__Dothideomycetes;o__Pleosporales;f__Lindgomycetaceae;g__Clohesyomyces
e4aa07a0514870048c2172c54b69cb9a	d__Fungi;p__Ascomycota;c__Sordariomycetes;o__Sordariomycetidae_Incertae_sedis;f__Apiosporaceae;g__Arthrinium
faced40b67214973fa522d73efbb01f8	d__Fungi;p__Ascomycota;c__Dothideomycetes;o__Pleosporales;f__Pleosporales_Incertae_sedis;g__Phoma
4d572360286b664376a3872603b64671	d__Fungi;p__Ascomycota;c__Dothideomycetes;o__Capnodiales;f__Teratosphaeriaceae;g__Teratosphaeria
17e0302139f78ba387be36542e0f833e	d__Fungi;p__Ascomycota;c__Ascomycota_unclassified;o__Ascomycota_unclassified;f__Ascomycota_unclassified;g__Ascomycota_unclassified
73cee73bbc1f1a2ac507fed6e2f8f7f1	d__Fungi;p__Ascomycota;c__Dothideomycetes;o__Pleosporales;f__Didymellaceae;g__Atradidymella
fa6715e1ff69e4085e371851d2ac6698	d__Fungi;p__Ascomycota;c__Sordariomycetes;o__Hypocreales;f__Nectriaceae;g__Fusarium
ee83981af96c31d7297e488befb45c90	d__Fungi;p__Ascomycota;c__Sordariomycetes;o__Hypocreales;f__Hypocreales_fam_Incertae_sedis;g__Acremonium
9f8fd366e582c5e0cd617286b9e52953	d__Fungi;p__Basidiomycota;c__Tremellomycetes;o__Tremellales;f__Tremellaceae;g__Cryptococcus
370368cfb06f962b4196d967bbf6e44d	d__Fungi;p__Ascomycota;c__Sordariomycetes;o__Trichosphaeriales;f__Trichosphaeriales_Incertae_sedis;g__Nigrospora
3542473898f5853e2b4ea66c010485b0	d__Fungi;p__Ascomycota;c__Eurotiomycetes;o__Eurotiales;f__Trichocomaceae;g__Aspergillus
93a6a16ccba242fb802a85b0ea384593	d__Fungi;p__Basidiomycota;c__Tremellomycetes;o__Tremellales;f__Tremellaceae;g__Cryptococcus
60a5e6b5d4a2ceca7e61732caf38498f	d__Fungi;p__Ascomycota;c__Eurotiomycetes;o__Chaetothyriales;f__Chaetothyriaceae;g__Camptophora
b0f0f7f281c13bc06f51bfe781cf443b	d__Fungi;p__Ascomycota;c__Pezizomycetes;o__Pezizales;f__Ascobolaceae;g__Ascobolaceae_unclassified
4a994f1f483bc238b99345cadc1b6e2d	d__Fungi;p__Ascomycota;c__Ascomycota_unclassified;o__Ascomycota_unclassified;f__Ascomycota_unclassified;g__Ascomycota_unclassified
ceb8ea3a04191ca7d7bb4342388a2aa8	d__Fungi;p__Ascomycota;c__Saccharomycetes;o__Saccharomycetales;f__Saccharomycetales_Incertae_sedis;g__Candida
ac7aafa55db6e76e4e6a6cc08c6545c9	d__Fungi;p__Ascomycota;c__Sordariomycetes;o__Hypocreales;f__Nectriaceae;g__Fusarium
69e1b48ee40343c54123e86748f8cc44	d__Fungi;p__Ascomycota;c__Dothideomycetes;o__Dothideomycetes_Incertae_sedis;f__Pseudeurotiaceae;g__Pseudogymnoascus;
58a491ab3b8e61493431144095ed6abe	d__Fungi;p__Ascomycota;c__Dothideomycetes;o__Pleosporales;f__Pleosporaceae;g__Alternaria
9ee5fb6fd32abd8be5334256fe9de3de	d__Fungi;p__Ascomycota;c__Saccharomycetes;o__Saccharomycetales;f__Saccharomycetales_Incertae_sedis;g__Candida
9f3792f236d8c5e864b0c03cbb957e6e	d__Fungi;p__Ascomycota;c__Ascomycota_unclassified;o__Ascomycota_unclassified;f__Ascomycota_unclassified;g__Ascomycota_unclassified
39197cf02efb5b27642df65a1d481cf9	d__Fungi;p__Ascomycota;c__Ascomycota_unclassified;o__Ascomycota_unclassified;f__Ascomycota_unclassified;g__Ascomycota_unclassified
a7a2eb329aa5208374e36916c0083a86	d__Fungi;p__Basidiomycota;c__Microbotryomycetes;o__Sporidiobolales;f__Sporidiobolales_Incertae_sedis;g__Rhodotorula
f3990de470b6f2c3111a95c8b4abdf65	d__Fungi;p__Ascomycota;c__Leotiomycetes;o__Helotiales;f__Helotiales_unclassified;g__Helotiales_unclassified
0fd4f3ec039249d518f3af4abdbef79b	d__Fungi;p__Ascomycota;c__Dothideomycetes;o__Botryosphaeriales;f__Botryosphaeriaceae;g__Botryosphaeria
1a42e5aaac8a82ededc371c6f767a130	d__Fungi;p__Ascomycota;c__Ascomycota_unclassified;o__Ascomycota_unclassified;f__Ascomycota_unclassified;g__Ascomycota_unclassified
